# Supplementary material for: Efficacy of Non-Invasive Brain Stimulation for Refractory Obsessive-Compulsive Disorder: A Meta-Analysis of Randomized Controlled Trials
Source: Brain Sci. 2022 Jul 19;12(7):943. doi: 10.3390/brainsci12070943 (PMC9313124; doi:10.3390/brainsci12070943)
Supplement: Supplementary file 1 [file brainsci-12-00943-s001.zip]

Archive with 1 entries (1 files):
- brainsci-1691268-supplementary.pdf
